# Supplementary material for: Resident Memory T Cells in Autoimmune Skin Diseases
Source: Front Immunol. 2021 May 3;12:652191. doi: 10.3389/fimmu.2021.652191 (PMC8128248; doi:10.3389/fimmu.2021.652191)
Supplement: Supplementary file 1 [file Table_1.xlsx]

## Sheet: Sheet1
	Table S1. A selection of ongoing active clinical trials for targeting Trm survival or function in the reviewed Autoimmune Skin Diseases
	Trial	ClinicalTrials.gov identifier (NCT number)	Phase	Therapeutic Intervention	Population	Measured Endpoints
CLE	A Study to Assess the Safety and Efficacy of Secukinumab in Alleviating Symptoms of Discoid Lupus Erythematosus	NCT03866317	II	Secukinumab (Anti-IL-17 monoclonal antibody)	DLE	CLASI
Psoriasis	A Study to Investigate ABP 654 for the Treatment of Participants With Moderate to Severe Plaque Psoriasis	NCT04607980	III	Ustekinumab (anti-IL-12/IL-23 monoclonal antibody)	Moderate/Severe	PASI
	A Long-term Study to Evaluate Safety and Maintenance of Treatment Effect of LY3074828 in Participants With Moderate-to-Severe Plaque Psoriasis (OASIS-3)	NCT03556202	III	Mirikizumab (anti-IL-23 monoclonal antibody)	Moderate/Severe	PASI
	Study to Assess the Safety and Change in Disease Symptoms of Risankizumab (Skyrizi Prefilled Syringe for Injection) in Adult Participants With Moderate to Severe Plaque Psoriasis	NCT04433442	N/A	Risankizumab (Anti-IL-23 monoclonal antibody)	Moderate/Severe	Adverse Events, PASI
	Therapeutic Drug Monitoring of Guselkumab in Psoriasis Patients (BIOLOPTIM-GUS)	NCT04080648	IV	Guselkumab (anti-IL-23 monoclonal antibody)	Plaque Psoriasis	PASI
	Dose Reduction of IL17 and IL23 Inhibitors in Psoriasis (BeNeBio)	NCT04340076	IV	Secukinumab, Ixekizumab, Brodalumab, Guselkumab, Risankizumab, Tildrakizumab (anti-IL-17, anti-IL-17a, anti-IL-17a, anti-IL-23, anti-IL-23, anti-IL-23 monoclonal antibodies)	Plaque Psoriasis	PASI
	An Efficacy Study of Secukinumab in Plaque Psoriasis Patients With Subclinical Psoriatic Arthritis as Measured by Musculoskeletal Ultrasound (INTERCEPT)	NCT04488185	IV	Secukinumab (Anti-IL-17 monoclonal antibody)	Moderate/Severe plaque psoriasis + diagnosis of enthesitis	Outcome Measures in Rheumatology (OMERACT) ultrasound enthesitis score
	An International Multicenter, Randomized, Double-blind, Placebo-Controlled Clinical Study of Efficacy and Safety of Two Dosing Regimens of BCD-085 (JSC BIOCAD, Russia) in Patients With Moderate to Severe Plaque Psoriasis (BCD-085-7)	NCT03390101	III	BCD-085 (anti-IL-17 monoclonal antibody)	Severe	PASI
	An Extension Study of Subcutaneous Secukinumab in Patients With Juvenile Psoriatic Arthritis (JPsA) and Enthesitis Related Arthritis (ERA)	NCT03769168	III	Secukinumab (Anti-IL-17 monoclonal antibody)	Juvenile Psoriatic Arthritis, Enthesitis Related Arthritis	JIA ACR 30 criteria
	Efficacy and Safety of Tildrakizumab in Participants With Moderate-to-Severe Chronic Plaque Psoriasis Who Are Non-Responders to Dimethyl Fumarate Therapy (TRANSITION)	NCT04263610	IV	Tildrakizumab (anti-IL-23 monoclonal antibody)	Moderate/Severe	PASI
	Safety and Efficacy of Secukinumab in Mild Psoriasis	NCT03131570	II	Secukinumab (Anti-IL-17 monoclonal antibody)	Mild	PASI
Vitiligo	Evaluation of AMG 714 for Vitiligo (REVEAL)	NCT04338581	II	AMG 714 (anti-IL-15 monoclonal antibody)	N/A	F-VASI
Alopecia	Phase 2 Trial of BNZ-1 in Patients with Moderate to Severe Alopecia Areata	NCT03532958	II	BNZ-1 (selective and simultaneous inhibitor of cytokines IL-2, IL-9, and IL-15)	Moderate/Severe	SALT
	A Study of JNJ-64304500 in Participants With Alopecia Areata	NCT04740970	II	JNJ-64304500 (NK cell lectin-like-receptor subfamily K antagonist)	Moderate/Severe	SALT
	Abbreviations: CLE= Cutaneous Lupus Erythematosus, SLE= Systemic Lupus Erythemaosus, DLE= Discoid Lupus Erythematosus, CLASI=The Cutaneous Lupus Erythematosus Disease Area and Severity Index, SLDAI=Systemic Lupus Erythematosus Disease Activity Index, BILAG= British Isles Lupus Assessment Group, JIA ACR 30 = Juvenile Idiopathic Arthritis American College of Rheumatology 30, F-VASI= Face Vitiligo A…
